# Supplementary material for: Genome-Wide Identification of WOX Genes in Korean Pine and Analysis of Expression Patterns and Properties of Transcription Factors
Source: Biology (Basel). 2025 Apr 12;14(4):411. doi: 10.3390/biology14040411 (PMC12024698; doi:10.3390/biology14040411)
Supplement: Supplementary file 1 [file biology-14-00411-s001.zip]

Archive with 8 entries (8 files):
- Figure S1.pdf
- Table S1.pdf
- Table S2.xlsx
- Table S3.pdf
- Table S4.pdf
- Table S5.xlsx
- Table S6.xlsx
- Table S7.xlsx
