# Supplementary material for: Genome-Wide Identification of WOX Genes in Korean Pine and Analysis of Expression Patterns and Properties of Transcription Factors
Source: Biology (Basel). 2025 Apr 12;14(4):411. doi: 10.3390/biology14040411 (PMC12024698; doi:10.3390/biology14040411)
Supplement: Supplementary file 1 [file biology-14-00411-s001.zip › Table S2.xlsx]

## Sheet: Sheet1
Table S2. Cis-acting elements of PkWOXS promoter
Gene	Site Name	Sequence	Start Position	Sequence Length	End Position	Function
PkWOX1	CGTCA-motif	CGTCA	64	5	69	cis-acting regulatory element involved in the MeJA-responsiveness
PkWOX1	G-Box	CACGTG	1140	6	1134	cis-acting regulatory element involved in light responsiveness
PkWOX1	MBS	CAACTG	1003	6	1009	MYB binding site involved in drought-inducibility
PkWOX1	Box 4	ATTAAT	170	6	176	part of a conserved DNA module involved in light responsiveness
PkWOX1	Box 4	ATTAAT	1255	6	1249	part of a conserved DNA module involved in light responsiveness
PkWOX1	Box 4	ATTAAT	1312	6	1306	part of a conserved DNA module involved in light responsiveness
PkWOX1	ACE	GACACGTATG	499	9	490	cis-acting element involved in light responsiveness
PkWOX1	ARE	AAACCA	1803	6	1809	cis-acting regulatory element essential for the anaerobic induction
PkWOX1	TGACG-motif	TGACG	64	5	59	cis-acting regulatory element involved in the MeJA-responsiveness
PkWOX1	GARE-motif	TCTGTTG	357	7	364	gibberellin-responsive element
PkWOX1	GARE-motif	TCTGTTG	1534	7	1527	gibberellin-responsive element
PkWOX1	TCT-motif	TCTTAC	1058	6	1052	part of a light responsive element
PkWOX1	CAT-box	GCCACT	1768	6	1774	cis-acting regulatory element related to meristem expression
PkWOX1	ABRE	ACGTG	502	5	507	cis-acting element involved in the abscisic acid responsiveness
PkWOX1	ABRE	CACGTG	1140	6	1134	cis-acting element involved in the abscisic acid responsiveness
PkWOX1	ABRE	ACGTG	1141	5	1146	cis-acting element involved in the abscisic acid responsiveness
PkWOX1	G-box	TACGTG	501	6	507	cis-acting regulatory element involved in light responsiveness
PkWOX1	G-box	CACGTG	1140	6	1134	cis-acting regulatory element involved in light responsiveness
PkWOX2	LTR	CCGAAA	1456	6	1450	cis-acting element involved in low-temperature responsiveness
PkWOX2	circadian	CAAAGATATC	224	9	215	cis-acting regulatory element involved in circadian control
PkWOX2	TGACG-motif	TGACG	1219	5	1214	cis-acting regulatory element involved in the MeJA-responsiveness
PkWOX2	GA-motif	ATAGATAA	1055	8	1047	part of a light responsive element
PkWOX2	Box 4	ATTAAT	1829	6	1823	part of a conserved DNA module involved in light responsiveness
PkWOX2	Box 4	ATTAAT	1857	6	1851	part of a conserved DNA module involved in light responsiveness
PkWOX2	CGTCA-motif	CGTCA	1219	5	1224	cis-acting regulatory element involved in the MeJA-responsiveness
PkWOX2	I-box	cCATATCCAAT	388	10	398	part of a light responsive element
PkWOX2	CAT-box	GCCACT	761	6	755	cis-acting regulatory element related to meristem expression
PkWOX2	ABRE	AACCCGG	23	7	30	cis-acting element involved in the abscisic acid responsiveness
PkWOX2	CAG-motif	GAAAGGCAGAC	56	10	46	part of a light response element
PkWOX2	TCT-motif	TCTTAC	1933	6	1939	part of a light responsive element
PkWOX3	LTR	CCGAAA	826	6	832	cis-acting element involved in low-temperature responsiveness
PkWOX3	GATA-motif	AAGGATAAGG	1981	9	1972	part of a light responsive element
PkWOX3	MBS	CAACTG	1474	6	1468	MYB binding site involved in drought-inducibility
PkWOX3	TGACG-motif	TGACG	1178	5	1173	cis-acting regulatory element involved in the MeJA-responsiveness
PkWOX3	TGACG-motif	TGACG	1478	5	1483	cis-acting regulatory element involved in the MeJA-responsiveness
PkWOX3	TGACG-motif	TGACG	1815	5	1820	cis-acting regulatory element involved in the MeJA-responsiveness
PkWOX3	G-box	CACGTC	1426	6	1420	cis-acting regulatory element involved in light responsiveness
PkWOX3	G-box	CACGTG	1437	6	1431	cis-acting regulatory element involved in light responsiveness
PkWOX3	O2-site	GTTGACGTGA	1476	9	1485	cis-acting regulatory element involved in zein metabolism regulation
PkWOX3	G-Box	CACGTG	1437	6	1431	cis-acting regulatory element involved in light responsiveness
PkWOX3	TGA-box	TGACGTAA	1478	8	1486	part of an auxin-responsive element
PkWOX3	TGA-element	AACGAC	1698	6	1692	auxin-responsive element
PkWOX3	CAT-box	GCCACT	788	6	782	cis-acting regulatory element related to meristem expression
PkWOX3	CAT-box	GCCACT	1526	6	1520	cis-acting regulatory element related to meristem expression
PkWOX3	ARE	AAACCA	671	6	677	cis-acting regulatory element essential for the anaerobic induction
PkWOX3	ARE	AAACCA	903	6	897	cis-acting regulatory element essential for the anaerobic induction
PkWOX3	ARE	AAACCA	909	6	903	cis-acting regulatory element essential for the anaerobic induction
PkWOX3	ARE	AAACCA	958	6	952	cis-acting regulatory element essential for the anaerobic induction
PkWOX3	ARE	AAACCA	1767	6	1761	cis-acting regulatory element essential for the anaerobic induction
PkWOX3	MRE	AACCTAA	544	7	551	MYB binding site involved in light responsiveness
PkWOX3	CGTCA-motif	CGTCA	1178	5	1183	cis-acting regulatory element involved in the MeJA-responsiveness
PkWOX3	CGTCA-motif	CGTCA	1478	5	1473	cis-acting regulatory element involved in the MeJA-responsiveness
PkWOX3	CGTCA-motif	CGTCA	1815	5	1810	cis-acting regulatory element involved in the MeJA-responsiveness
PkWOX3	GT1-motif	GGTTAA	693	6	687	light responsive element
PkWOX3	GT1-motif	GGTTAA	1112	6	1106	light responsive element
PkWOX3	Box 4	ATTAAT	1548	6	1542	part of a conserved DNA module involved in light responsiveness
PkWOX3	ABRE	CACGTG	1437	6	1431	cis-acting element involved in the abscisic acid responsiveness
PkWOX3	ABRE	ACGTG	1438	5	1443	cis-acting element involved in the abscisic acid responsiveness
PkWOX3	AT1-motif	AATTATTTTTTATT	639	14	625	part of a light responsive module
PkWOX4	CGTCA-motif	CGTCA	1450	5	1445	cis-acting regulatory element involved in the MeJA-responsiveness
PkWOX4	CGTCA-motif	CGTCA	1607	5	1612	cis-acting regulatory element involved in the MeJA-responsiveness
PkWOX4	G-box	TACGTG	1856	6	1862	cis-acting regulatory element involved in light responsiveness
PkWOX4	chs-Unit 1 m1	ACCTAACCCGC	291	10	301	part of a light responsive element
PkWOX4	AuxRR-core	GGTCCAT	1138	7	1145	cis-acting regulatory element involved in auxin responsiveness
PkWOX4	AuxRR-core	GGTCCAT	1159	7	1166	cis-acting regulatory element involved in auxin responsiveness
PkWOX4	LTR	CCGAAA	686	6	692	cis-acting element involved in low-temperature responsiveness
PkWOX4	GATA-motif	GATAGGA	180	7	187	part of a light responsive element
PkWOX4	ARE	AAACCA	1375	6	1381	cis-acting regulatory element essential for the anaerobic induction
PkWOX4	ARE	AAACCA	1562	6	1568	cis-acting regulatory element essential for the anaerobic induction
PkWOX4	ACE	CTAACGTATT	1428	9	1437	cis-acting element involved in light responsiveness
PkWOX4	Box 4	ATTAAT	186	6	192	part of a conserved DNA module involved in light responsiveness
PkWOX4	Box 4	ATTAAT	767	6	773	part of a conserved DNA module involved in light responsiveness
PkWOX4	Box 4	ATTAAT	988	6	994	part of a conserved DNA module involved in light responsiveness
PkWOX4	TGACG-motif	TGACG	1450	5	1455	cis-acting regulatory element involved in the MeJA-responsiveness
PkWOX4	TGACG-motif	TGACG	1607	5	1602	cis-acting regulatory element involved in the MeJA-responsiveness
PkWOX4	ABRE	ACGTG	1857	5	1862	cis-acting element involved in the abscisic acid responsiveness
PkWOX4	chs-CMA1a	TTACTTAA	339	8	347	part of a light responsive element
PkWOX4	I-box	TAGATAACC	799	9	790	part of a light responsive element
PkWOX4	GT1-motif	GGTTAA	271	6	277	light responsive element
PkWOX4	GT1-motif	GGTTAA	1972	6	1966	light responsive element
PkWOX5	ABRE	ACGTG	1857	5	1862	cis-acting element involved in the abscisic acid responsiveness
PkWOX5	ARE	AAACCA	1598	6	1604	cis-acting regulatory element essential for the anaerobic induction
PkWOX5	ARE	AAACCA	1784	6	1790	cis-acting regulatory element essential for the anaerobic induction
PkWOX5	G-box	TACGTG	1856	6	1862	cis-acting regulatory element involved in light responsiveness
PkWOX5	ACE	CTAACGTATT	1651	9	1660	cis-acting element involved in light responsiveness
PkWOX5	GT1-motif	GGTTAA	560	6	566	light responsive element
PkWOX5	GT1-motif	GGTTAA	1972	6	1966	light responsive element
PkWOX5	TCT-motif	TCTTAC	1159	6	1165	part of a light responsive element
PkWOX5	MRE	AACCTAA	1619	7	1612	MYB binding site involved in light responsiveness
PkWOX5	CGTCA-motif	CGTCA	1673	5	1668	cis-acting regulatory element involved in the MeJA-responsiveness
PkWOX5	chs-CMA1a	TTACTTAA	628	8	636	part of a light responsive element
PkWOX5	AuxRR-core	GGTCCAT	1361	7	1368	cis-acting regulatory element involved in auxin responsiveness
PkWOX5	AuxRR-core	GGTCCAT	1382	7	1389	cis-acting regulatory element involved in auxin responsiveness
PkWOX5	TGACG-motif	TGACG	1673	5	1678	cis-acting regulatory element involved in the MeJA-responsiveness
PkWOX5	CAT-box	GCCACT	835	6	841	cis-acting regulatory element related to meristem expression
PkWOX5	GATA-motif	GATAGGA	469	7	476	part of a light responsive element
PkWOX5	I-box	TAGATAACC	1012	9	1003	part of a light responsive element
PkWOX5	Box 4	ATTAAT	201	6	207	part of a conserved DNA module involved in light responsiveness
PkWOX5	Box 4	ATTAAT	475	6	481	part of a conserved DNA module involved in light responsiveness
PkWOX5	Box 4	ATTAAT	502	6	508	part of a conserved DNA module involved in light responsiveness
PkWOX5	Box 4	ATTAAT	963	6	969	part of a conserved DNA module involved in light responsiveness
PkWOX5	Box 4	ATTAAT	980	6	986	part of a conserved DNA module involved in light responsiveness
PkWOX5	Box 4	ATTAAT	1211	6	1205	part of a conserved DNA module involved in light responsiveness
PkWOX6	CAT-box	GCCACT	788	6	794	cis-acting regulatory element related to meristem expression
PkWOX6	CGTCA-motif	CGTCA	1666	5	1661	cis-acting regulatory element involved in the MeJA-responsiveness
PkWOX6	TGACG-motif	TGACG	1666	5	1671	cis-acting regulatory element involved in the MeJA-responsiveness
PkWOX6	chs-CMA1a	TTACTTAA	537	8	545	part of a light responsive element
PkWOX6	chs-CMA1a	TTACTTAA	676	8	668	part of a light responsive element
PkWOX6	GT1-motif	GGTTAA	1972	6	1966	light responsive element
PkWOX6	AuxRR-core	GGTCCAT	1331	7	1338	cis-acting regulatory element involved in auxin responsiveness
PkWOX6	AuxRR-core	GGTCCAT	1352	7	1359	cis-acting regulatory element involved in auxin responsiveness
PkWOX6	G-box	CACGAC	755	6	749	cis-acting regulatory element involved in light responsiveness
PkWOX6	G-box	TACGTG	1856	6	1862	cis-acting regulatory element involved in light responsiveness
PkWOX6	ARE	AAACCA	1591	6	1597	cis-acting regulatory element essential for the anaerobic induction
PkWOX6	ARE	AAACCA	1778	6	1784	cis-acting regulatory element essential for the anaerobic induction
PkWOX6	GATA-motif	GATAGGA	378	7	385	part of a light responsive element
PkWOX6	ACE	CTAACGTATT	1644	9	1653	cis-acting element involved in light responsiveness
PkWOX6	I-box	TAGATAACC	999	9	990	part of a light responsive element
PkWOX6	ABRE	ACGTG	1857	5	1862	cis-acting element involved in the abscisic acid responsiveness
PkWOX6	TCT-motif	TCTTAC	1146	6	1152	part of a light responsive element
PkWOX6	Box 4	ATTAAT	121	6	127	part of a conserved DNA module involved in light responsiveness
PkWOX6	Box 4	ATTAAT	384	6	390	part of a conserved DNA module involved in light responsiveness
PkWOX6	Box 4	ATTAAT	950	6	956	part of a conserved DNA module involved in light responsiveness
PkWOX6	Box 4	ATTAAT	967	6	973	part of a conserved DNA module involved in light responsiveness
PkWOX6	Box 4	ATTAAT	1180	6	1174	part of a conserved DNA module involved in light responsiveness
PkWOX7	TGACG-motif	TGACG	1667	5	1672	cis-acting regulatory element involved in the MeJA-responsiveness
PkWOX7	TGACG-motif	TGACG	1823	5	1818	cis-acting regulatory element involved in the MeJA-responsiveness
PkWOX7	TATC-box	TATCCCA	127	7	134	cis-acting element involved in gibberellin-responsiveness
PkWOX7	TATC-box	TATCCCA	316	7	323	cis-acting element involved in gibberellin-responsiveness
PkWOX7	Box 4	ATTAAT	801	6	807	part of a conserved DNA module involved in light responsiveness
PkWOX7	Box 4	ATTAAT	1217	6	1211	part of a conserved DNA module involved in light responsiveness
PkWOX7	ARE	AAACCA	1592	6	1598	cis-acting regulatory element essential for the anaerobic induction
PkWOX7	ARE	AAACCA	1621	6	1627	cis-acting regulatory element essential for the anaerobic induction
PkWOX7	ARE	AAACCA	1778	6	1784	cis-acting regulatory element essential for the anaerobic induction
PkWOX7	CGTCA-motif	CGTCA	1667	5	1662	cis-acting regulatory element involved in the MeJA-responsiveness
PkWOX7	CGTCA-motif	CGTCA	1823	5	1828	cis-acting regulatory element involved in the MeJA-responsiveness
PkWOX7	GT1-motif	GGTTAA	91	6	85	light responsive element
PkWOX7	GT1-motif	GGTTAA	1972	6	1966	light responsive element
PkWOX7	P-box	CCTTTTG	668	7	675	gibberellin-responsive element
PkWOX7	G-box	TACGTG	1856	6	1862	cis-acting regulatory element involved in light responsiveness
PkWOX7	TCA-element	CCATCTTTTT	148	9	139	cis-acting element involved in salicylic acid responsiveness
PkWOX7	AuxRR-core	GGTCCAT	825	7	832	cis-acting regulatory element involved in auxin responsiveness
PkWOX7	AuxRR-core	GGTCCAT	1373	7	1380	cis-acting regulatory element involved in auxin responsiveness
PkWOX7	GCN4_motif	TGAGTCA	1598	7	1605	cis-regulatory element involved in endosperm expression
PkWOX7	MRE	AACCTAA	1049	7	1042	MYB binding site involved in light responsiveness
PkWOX7	ATCT-motif	AATCTAATCC	812	9	821	part of a conserved DNA module involved in light responsiveness
PkWOX7	TC-rich repeats	ATTCTCTAAC	295	9	286	cis-acting element involved in defense and stress responsiveness
PkWOX7	GATA-motif	AAGATAAGATT	8	10	-2	part of a light responsive element
PkWOX7	GATA-motif	GATAGGG	1674	7	1681	part of a light responsive element
PkWOX7	TCT-motif	TCTTAC	10	6	16	part of a light responsive element
PkWOX7	TCT-motif	TCTTAC	230	6	236	part of a light responsive element
PkWOX7	TCT-motif	TCTTAC	1163	6	1169	part of a light responsive element
PkWOX7	TCT-motif	TCTTAC	1743	6	1749	part of a light responsive element
PkWOX7	ABRE	ACGTG	1857	5	1862	cis-acting element involved in the abscisic acid responsiveness
PkWOX7	TGA-element	AACGAC	1658	6	1664	auxin-responsive element
PkWOX8	TGACG-motif	TGACG	1552	5	1547	cis-acting regulatory element involved in the MeJA-responsiveness
PkWOX8	TGACG-motif	TGACG	1590	5	1595	cis-acting regulatory element involved in the MeJA-responsiveness
PkWOX8	TGACG-motif	TGACG	1737	5	1732	cis-acting regulatory element involved in the MeJA-responsiveness
PkWOX8	TCT-motif	TCTTAC	1667	6	1673	part of a light responsive element
PkWOX8	ARE	AAACCA	229	6	223	cis-acting regulatory element essential for the anaerobic induction
PkWOX8	ARE	AAACCA	1515	6	1521	cis-acting regulatory element essential for the anaerobic induction
PkWOX8	ARE	AAACCA	1544	6	1550	cis-acting regulatory element essential for the anaerobic induction
PkWOX8	ARE	AAACCA	1692	6	1698	cis-acting regulatory element essential for the anaerobic induction
PkWOX8	ABRE	ACGTG	433	5	438	cis-acting element involved in the abscisic acid responsiveness
PkWOX8	ACE	CTAACGTATT	1568	9	1577	cis-acting element involved in light responsiveness
PkWOX8	Box 4	ATTAAT	270	6	276	part of a conserved DNA module involved in light responsiveness
PkWOX8	Box 4	ATTAAT	537	6	543	part of a conserved DNA module involved in light responsiveness
PkWOX8	Box 4	ATTAAT	581	6	587	part of a conserved DNA module involved in light responsiveness
PkWOX8	Box 4	ATTAAT	711	6	717	part of a conserved DNA module involved in light responsiveness
PkWOX8	Box 4	ATTAAT	843	6	849	part of a conserved DNA module involved in light responsiveness
PkWOX8	Box 4	ATTAAT	861	6	867	part of a conserved DNA module involved in light responsiveness
PkWOX8	Box 4	ATTAAT	1095	6	1089	part of a conserved DNA module involved in light responsiveness
PkWOX8	Box 4	ATTAAT	1205	6	1199	part of a conserved DNA module involved in light responsiveness
PkWOX8	GATA-motif	GATAGGA	855	7	862	part of a light responsive element
PkWOX8	GCN4_motif	TGAGTCA	1521	7	1528	cis-regulatory element involved in endosperm expression
PkWOX8	G-box	CACGTC	432	6	426	cis-acting regulatory element involved in light responsiveness
PkWOX8	CGTCA-motif	CGTCA	1552	5	1557	cis-acting regulatory element involved in the MeJA-responsiveness
PkWOX8	CGTCA-motif	CGTCA	1590	5	1585	cis-acting regulatory element involved in the MeJA-responsiveness
PkWOX8	CGTCA-motif	CGTCA	1737	5	1742	cis-acting regulatory element involved in the MeJA-responsiveness
PkWOX8	AuxRR-core	GGTCCAT	1295	7	1302	cis-acting regulatory element involved in auxin responsiveness
PkWOX9	TGACG-motif	TGACG	1552	5	1547	cis-acting regulatory element involved in the MeJA-responsiveness
PkWOX9	TGACG-motif	TGACG	1737	5	1732	cis-acting regulatory element involved in the MeJA-responsiveness
PkWOX9	G-Box	CACGTT	94	6	88	cis-acting regulatory element involved in light responsiveness
PkWOX9	G-Box	CACGTT	216	6	222	cis-acting regulatory element involved in light responsiveness
PkWOX9	ARE	AAACCA	750	6	744	cis-acting regulatory element essential for the anaerobic induction
PkWOX9	ARE	AAACCA	1515	6	1521	cis-acting regulatory element essential for the anaerobic induction
PkWOX9	ARE	AAACCA	1544	6	1550	cis-acting regulatory element essential for the anaerobic induction
PkWOX9	ARE	AAACCA	1692	6	1698	cis-acting regulatory element essential for the anaerobic induction
PkWOX9	ABRE	ACGTG	95	5	100	cis-acting element involved in the abscisic acid responsiveness
PkWOX9	ABRE	ACGTG	216	5	211	cis-acting element involved in the abscisic acid responsiveness
PkWOX9	AuxRR-core	GGTCCAT	1294	7	1301	cis-acting regulatory element involved in auxin responsiveness
PkWOX9	TCT-motif	TCTTAC	191	6	185	part of a light responsive element
PkWOX9	TCT-motif	TCTTAC	1667	6	1673	part of a light responsive element
PkWOX9	ACE	CTAACGTATT	1568	9	1577	cis-acting element involved in light responsiveness
PkWOX9	TGA-element	AACGAC	75	6	69	auxin-responsive element
PkWOX9	GCN4_motif	TGAGTCA	1521	7	1528	cis-regulatory element involved in endosperm expression
PkWOX9	Box 4	ATTAAT	286	6	292	part of a conserved DNA module involved in light responsiveness
PkWOX9	Box 4	ATTAAT	559	6	565	part of a conserved DNA module involved in light responsiveness
PkWOX9	Box 4	ATTAAT	603	6	609	part of a conserved DNA module involved in light responsiveness
PkWOX9	Box 4	ATTAAT	733	6	739	part of a conserved DNA module involved in light responsiveness
PkWOX9	Box 4	ATTAAT	883	6	889	part of a conserved DNA module involved in light responsiveness
PkWOX9	Box 4	ATTAAT	1093	6	1087	part of a conserved DNA module involved in light responsiveness
PkWOX9	CGTCA-motif	CGTCA	1552	5	1557	cis-acting regulatory element involved in the MeJA-responsiveness
PkWOX9	CGTCA-motif	CGTCA	1737	5	1742	cis-acting regulatory element involved in the MeJA-responsiveness
PkWOX10	ARE	AAACCA	217	6	223	cis-acting regulatory element essential for the anaerobic induction
PkWOX10	ARE	AAACCA	528	6	522	cis-acting regulatory element essential for the anaerobic induction
PkWOX10	ARE	AAACCA	743	6	737	cis-acting regulatory element essential for the anaerobic induction
PkWOX10	ARE	AAACCA	1335	6	1341	cis-acting regulatory element essential for the anaerobic induction
PkWOX10	ARE	AAACCA	1991	6	1997	cis-acting regulatory element essential for the anaerobic induction
PkWOX10	chs-CMA1a	TTACTTAA	1007	8	1015	part of a light responsive element
PkWOX10	TCT-motif	TCTTAC	1132	6	1138	part of a light responsive element
PkWOX10	Box 4	ATTAAT	406	6	412	part of a conserved DNA module involved in light responsiveness
PkWOX10	Box 4	ATTAAT	1102	6	1096	part of a conserved DNA module involved in light responsiveness
PkWOX10	Box 4	ATTAAT	1123	6	1117	part of a conserved DNA module involved in light responsiveness
PkWOX10	Box 4	ATTAAT	1152	6	1146	part of a conserved DNA module involved in light responsiveness
PkWOX10	Box 4	ATTAAT	1174	6	1168	part of a conserved DNA module involved in light responsiveness
PkWOX10	Box 4	ATTAAT	1477	6	1471	part of a conserved DNA module involved in light responsiveness
PkWOX10	Box 4	ATTAAT	1499	6	1493	part of a conserved DNA module involved in light responsiveness
PkWOX10	AT1-motif	AATTATTTTTTATT	399	13	386	part of a light responsive module
PkWOX10	ACE	GACACGTATG	1618	9	1627	cis-acting element involved in light responsiveness
PkWOX10	RY-element	CATGCATG	1819	8	1811	cis-acting regulatory element involved in seed-specific regulation
PkWOX10	TCA-element	CCATCTTTTT	736	9	727	cis-acting element involved in salicylic acid responsiveness
PkWOX10	GATA-motif	AAGGATAAGG	1467	9	1458	part of a light responsive element
PkWOX10	GT1-motif	GGTTAAT	1034	7	1027	light responsive element
PkWOX10	GT1-motif	GGTTAA	1035	6	1029	light responsive element
PkWOX10	GT1-motif	GGTTAAT	1265	7	1258	light responsive element
PkWOX10	GT1-motif	GGTTAA	1266	6	1260	light responsive element
PkWOX10	GT1-motif	GGTTAA	1469	6	1463	light responsive element
PkWOX10	TGACG-motif	TGACG	812	5	807	cis-acting regulatory element involved in the MeJA-responsiveness
PkWOX10	MBSI	aaaAaaC(G/C)GTTA	178	10.5	167.5	MYB binding site involved in flavonoid biosynthetic genes regulation
PkWOX10	TC-rich repeats	ATTCTCTAAC	1179	9	1188	cis-acting element involved in defense and stress responsiveness
PkWOX10	CGTCA-motif	CGTCA	812	5	817	cis-acting regulatory element involved in the MeJA-responsiveness
PkWOX10	circadian	CAAAGATATC	345	9	336	cis-acting regulatory element involved in circadian control
PkWOX11	G-box	CACGAC	175	6	181	cis-acting regulatory element involved in light responsiveness
PkWOX11	G-box	CACGTC	853	6	859	cis-acting regulatory element involved in light responsiveness
PkWOX11	MBS	CAACTG	1291	6	1297	MYB binding site involved in drought-inducibility
PkWOX11	TC-rich repeats	ATTCTCTAAC	640	9	649	cis-acting element involved in defense and stress responsiveness
PkWOX11	GARE-motif	TCTGTTG	886	7	879	gibberellin-responsive element
PkWOX11	TGACG-motif	TGACG	114	5	109	cis-acting regulatory element involved in the MeJA-responsiveness
PkWOX11	TGACG-motif	TGACG	855	5	850	cis-acting regulatory element involved in the MeJA-responsiveness
PkWOX11	TCT-motif	TCTTAC	1830	6	1824	part of a light responsive element
PkWOX11	circadian	CAAAGATATC	150	9	159	cis-acting regulatory element involved in circadian control
PkWOX11	P-box	TTCCAACAAACCCC	1895	13	1908	gibberellin-responsive element and part of a light responsive element
PkWOX11	ABRE	ACGTG	853	5	848	cis-acting element involved in the abscisic acid responsiveness
PkWOX11	ACE	CTAACGTATT	627	9	636	cis-acting element involved in light responsiveness
PkWOX11	ARE	AAACCA	82	6	88	cis-acting regulatory element essential for the anaerobic induction
PkWOX11	ARE	AAACCA	390	6	396	cis-acting regulatory element essential for the anaerobic induction
PkWOX11	ARE	AAACCA	810	6	816	cis-acting regulatory element essential for the anaerobic induction
PkWOX11	ARE	AAACCA	900	6	894	cis-acting regulatory element essential for the anaerobic induction
PkWOX11	GATA-motif	GATAGGA	1331	7	1324	part of a light responsive element
PkWOX11	CGTCA-motif	CGTCA	114	5	119	cis-acting regulatory element involved in the MeJA-responsiveness
PkWOX11	CGTCA-motif	CGTCA	855	5	860	cis-acting regulatory element involved in the MeJA-responsiveness
PkWOX11	GA-motif	ATAGATAA	1517	8	1525	part of a light responsive element
PkWOX11	Box 4	ATTAAT	774	6	780	part of a conserved DNA module involved in light responsiveness
PkWOX11	Box 4	ATTAAT	1263	6	1257	part of a conserved DNA module involved in light responsiveness
PkWOX11	Box 4	ATTAAT	1677	6	1671	part of a conserved DNA module involved in light responsiveness
PkWOX11	Box 4	ATTAAT	1695	6	1689	part of a conserved DNA module involved in light responsiveness
PkWOX11	LAMP-element	CTTTATCA	1316	8	1324	part of a light responsive element
PkWOX12	circadian	CAAAGATATC	110	9	119	cis-acting regulatory element involved in circadian control
PkWOX12	LAMP-element	CTTTATCA	1304	8	1312	part of a light responsive element
PkWOX12	TCA-element	CCATCTTTTT	1683	9	1692	cis-acting element involved in salicylic acid responsiveness
PkWOX12	GATA-motif	GATAGGA	1319	7	1312	part of a light responsive element
PkWOX12	ARE	AAACCA	42	6	48	cis-acting regulatory element essential for the anaerobic induction
PkWOX12	ARE	AAACCA	356	6	362	cis-acting regulatory element essential for the anaerobic induction
PkWOX12	ARE	AAACCA	893	6	887	cis-acting regulatory element essential for the anaerobic induction
PkWOX12	MSA-like	(T/C)C(T/C)AACGG(T/C)(T/C)A	1793	9	1784	cis-acting element involved in cell cycle regulation
PkWOX12	TC-rich repeats	ATTCTCTAAC	632	9	641	cis-acting element involved in defense and stress responsiveness
PkWOX12	GARE-motif	TCTGTTG	879	7	872	gibberellin-responsive element
PkWOX12	Box 4	ATTAAT	767	6	773	part of a conserved DNA module involved in light responsiveness
PkWOX12	Box 4	ATTAAT	1650	6	1644	part of a conserved DNA module involved in light responsiveness
PkWOX12	ACE	CTAACGTATT	619	9	628	cis-acting element involved in light responsiveness
PkWOX12	TGA-element	AACGAC	872	6	866	auxin-responsive element
PkWOX12	MRE	AACCTAA	500	7	507	MYB binding site involved in light responsiveness
PkWOX13	ARE	AAACCA	19	6	25	cis-acting regulatory element essential for the anaerobic induction
PkWOX13	ARE	AAACCA	333	6	339	cis-acting regulatory element essential for the anaerobic induction
PkWOX13	ARE	AAACCA	880	6	874	cis-acting regulatory element essential for the anaerobic induction
PkWOX13	GATA-motif	GATAGGA	1307	7	1300	part of a light responsive element
PkWOX13	TC-rich repeats	ATTCTCTAAC	577	9	586	cis-acting element involved in defense and stress responsiveness
PkWOX13	MRE	AACCTAA	445	7	452	MYB binding site involved in light responsiveness
PkWOX13	TCA-element	CCATCTTTTT	1683	9	1692	cis-acting element involved in salicylic acid responsiveness
PkWOX13	circadian	CAAAGATATC	87	9	96	cis-acting regulatory element involved in circadian control
PkWOX13	Box 4	ATTAAT	754	6	760	part of a conserved DNA module involved in light responsiveness
PkWOX13	Box 4	ATTAAT	1649	6	1643	part of a conserved DNA module involved in light responsiveness
PkWOX13	TCT-motif	TCTTAC	1803	6	1797	part of a light responsive element
PkWOX13	GCN4_motif	TGAGTCA	256	7	249	cis-regulatory element involved in endosperm expression
PkWOX13	GCN4_motif	TGAGTCA	398	7	405	cis-regulatory element involved in endosperm expression
PkWOX13	LAMP-element	CTTTATCA	1292	8	1300	part of a light responsive element
PkWOX13	ACE	CTAACGTATT	564	9	573	cis-acting element involved in light responsiveness
PkWOX13	I-box	TAGATAACC	1794	9	1803	part of a light responsive element
PkWOX13	GARE-motif	TCTGTTG	866	7	859	gibberellin-responsive element
PkWOX14	ARE	AAACCA	64	6	70	cis-acting regulatory element essential for the anaerobic induction
PkWOX14	ARE	AAACCA	323	6	329	cis-acting regulatory element essential for the anaerobic induction
PkWOX14	ARE	AAACCA	772	6	778	cis-acting regulatory element essential for the anaerobic induction
PkWOX14	TCT-motif	TCTTAC	1798	6	1792	part of a light responsive element
PkWOX14	CGTCA-motif	CGTCA	817	5	822	cis-acting regulatory element involved in the MeJA-responsiveness
PkWOX14	ABRE	ACGTG	815	5	810	cis-acting element involved in the abscisic acid responsiveness
PkWOX14	LAMP-element	CTTTATCA	1294	8	1302	part of a light responsive element
PkWOX14	AuxRR-core	GGTCCAT	480	7	473	cis-acting regulatory element involved in auxin responsiveness
PkWOX14	TGACG-motif	TGACG	817	5	812	cis-acting regulatory element involved in the MeJA-responsiveness
PkWOX14	CAT-box	GCCACT	106	6	112	cis-acting regulatory element related to meristem expression
PkWOX14	G-box	CACGTC	815	6	821	cis-acting regulatory element involved in light responsiveness
PkWOX14	Box 4	ATTAAT	736	6	742	part of a conserved DNA module involved in light responsiveness
PkWOX14	Box 4	ATTAAT	1239	6	1233	part of a conserved DNA module involved in light responsiveness
PkWOX14	Box 4	ATTAAT	1642	6	1636	part of a conserved DNA module involved in light responsiveness
PkWOX14	GT1-motif	GGTTAA	76	6	70	light responsive element
PkWOX14	GARE-motif	TCTGTTG	848	7	841	gibberellin-responsive element
PkWOX14	MBS	CAACTG	1269	6	1275	MYB binding site involved in drought-inducibility
PkWOX14	GCN4_motif	TGAGTCA	246	7	239	cis-regulatory element involved in endosperm expression
PkWOX14	circadian	CAAAGATATC	81	9	90	cis-acting regulatory element involved in circadian control
PkWOX14	GATA-motif	GATAGGA	1309	7	1302	part of a light responsive element
PkWOX14	TCA-element	CCATCTTTTT	1678	9	1687	cis-acting element involved in salicylic acid responsiveness
PkWOX14	ACE	CTAACGTATT	587	9	596	cis-acting element involved in light responsiveness
PkWOX15	ACE	CTAACGTATT	595	9	604	cis-acting element involved in light responsiveness
PkWOX15	LAMP-element	CTTTATCA	1298	8	1306	part of a light responsive element
PkWOX15	ARE	AAACCA	55	6	61	cis-acting regulatory element essential for the anaerobic induction
PkWOX15	ARE	AAACCA	331	6	337	cis-acting regulatory element essential for the anaerobic induction
PkWOX15	ARE	AAACCA	869	6	863	cis-acting regulatory element essential for the anaerobic induction
PkWOX15	TGACG-motif	TGACG	49	5	44	cis-acting regulatory element involved in the MeJA-responsiveness
PkWOX15	TGACG-motif	TGACG	824	5	819	cis-acting regulatory element involved in the MeJA-responsiveness
PkWOX15	I-box	TGATAATGT	947	9	938	part of a light responsive element
PkWOX15	I-box	TAGATAACC	1801	9	1810	part of a light responsive element
PkWOX15	G-box	CACGTC	822	6	828	cis-acting regulatory element involved in light responsiveness
PkWOX15	GCN4_motif	TGAGTCA	254	7	247	cis-regulatory element involved in endosperm expression
PkWOX15	MBS	CAACTG	1273	6	1279	MYB binding site involved in drought-inducibility
PkWOX15	MBS	CAACTG	1895	6	1901	MYB binding site involved in drought-inducibility
PkWOX15	TCA-element	CCATCTTTTT	1690	9	1699	cis-acting element involved in salicylic acid responsiveness
PkWOX15	GATA-motif	GATAGGA	1314	7	1307	part of a light responsive element
PkWOX15	GA-motif	ATAGATAA	1578	8	1570	part of a light responsive element
PkWOX15	GARE-motif	TCTGTTG	855	7	848	gibberellin-responsive element
PkWOX15	ABRE	ACGTG	822	5	817	cis-acting element involved in the abscisic acid responsiveness
PkWOX15	Box 4	ATTAAT	743	6	749	part of a conserved DNA module involved in light responsiveness
PkWOX15	Box 4	ATTAAT	1245	6	1239	part of a conserved DNA module involved in light responsiveness
PkWOX15	Box 4	ATTAAT	1656	6	1650	part of a conserved DNA module involved in light responsiveness
PkWOX15	CGTCA-motif	CGTCA	49	5	54	cis-acting regulatory element involved in the MeJA-responsiveness
PkWOX15	CGTCA-motif	CGTCA	824	5	829	cis-acting regulatory element involved in the MeJA-responsiveness
PkWOX15	TC-rich repeats	ATTCTCTAAC	608	10	618	cis-acting element involved in defense and stress responsiveness
PkWOX15	TCT-motif	TCTTAC	1810	6	1804	part of a light responsive element
PkWOX16	Gap-box	CAAATGAA(A/G)A	1016	9	1007	part of a light responsive element
PkWOX16	TCT-motif	TCTTAC	251	6	245	part of a light responsive element
PkWOX16	TGA-element	AACGAC	409	6	415	auxin-responsive element
PkWOX16	TGA-element	AACGAC	1790	6	1784	auxin-responsive element
PkWOX16	G-box	CACGAC	1667	6	1673	cis-acting regulatory element involved in light responsiveness
PkWOX16	ARE	AAACCA	138	6	132	cis-acting regulatory element essential for the anaerobic induction
PkWOX16	ARE	AAACCA	922	6	916	cis-acting regulatory element essential for the anaerobic induction
PkWOX16	ARE	AAACCA	1339	6	1345	cis-acting regulatory element essential for the anaerobic induction
PkWOX16	ARE	AAACCA	1436	6	1442	cis-acting regulatory element essential for the anaerobic induction
PkWOX16	ARE	AAACCA	1677	6	1683	cis-acting regulatory element essential for the anaerobic induction
PkWOX16	Box 4	ATTAAT	875	6	881	part of a conserved DNA module involved in light responsiveness
PkWOX16	Box 4	ATTAAT	1307	6	1301	part of a conserved DNA module involved in light responsiveness
PkWOX16	Box 4	ATTAAT	1581	6	1575	part of a conserved DNA module involved in light responsiveness
PkWOX16	TCCC-motif	TCTCCCT	720	7	727	part of a light responsive element
PkWOX16	MBS	CAACTG	1542	6	1548	MYB binding site involved in drought-inducibility
PkWOX17	ABRE	ACGTG	1286	5	1291	cis-acting element involved in the abscisic acid responsiveness
PkWOX17	TCT-motif	TCTTAC	716	6	722	part of a light responsive element
PkWOX17	TGACG-motif	TGACG	1035	5	1040	cis-acting regulatory element involved in the MeJA-responsiveness
PkWOX17	TGACG-motif	TGACG	1095	5	1090	cis-acting regulatory element involved in the MeJA-responsiveness
PkWOX17	GCN4_motif	TGAGTCA	1593	7	1586	cis-regulatory element involved in endosperm expression
PkWOX17	TCCC-motif	TCTCCCT	267	7	260	part of a light responsive element
PkWOX17	TCCC-motif	TCTCCCT	1719	7	1726	part of a light responsive element
PkWOX17	P-box	CCTTTTG	1790	7	1797	gibberellin-responsive element
PkWOX17	Box 4	ATTAAT	7	6	13	part of a conserved DNA module involved in light responsiveness
PkWOX17	CAT-box	GCCACT	1524	6	1530	cis-acting regulatory element related to meristem expression
PkWOX17	G-Box	CACGTT	1285	6	1279	cis-acting regulatory element involved in light responsiveness
PkWOX17	TCA-element	TCAGAAGAGG	32	9	23	cis-acting element involved in salicylic acid responsiveness
PkWOX17	TCA-element	TCAGAAGAGG	940	9	949	cis-acting element involved in salicylic acid responsiveness
PkWOX17	GARE-motif	TCTGTTG	1812	7	1819	gibberellin-responsive element
PkWOX17	ARE	AAACCA	929	6	923	cis-acting regulatory element essential for the anaerobic induction
PkWOX17	GATA-motif	AAGATAAGATT	236	10	226	part of a light responsive element
PkWOX17	CGTCA-motif	CGTCA	1035	5	1030	cis-acting regulatory element involved in the MeJA-responsiveness
PkWOX17	CGTCA-motif	CGTCA	1095	5	1100	cis-acting regulatory element involved in the MeJA-responsiveness
PkWOX17	TATC-box	TATCCCA	1965	7	1972	cis-acting element involved in gibberellin-responsiveness
PkWOX17	TGA-element	AACGAC	1482	6	1476	auxin-responsive element
PkWOX17	TC-rich repeats	ATTCTCTAAC	1498	9	1507	cis-acting element involved in defense and stress responsiveness
PkWOX17	circadian	CAAAGATATC	103	9	112	cis-acting regulatory element involved in circadian control
PkWOX18	G-Box	CACGTG	239	6	245	cis-acting regulatory element involved in light responsiveness
PkWOX18	ACE	CTAACGTATT	1236	9	1227	cis-acting element involved in light responsiveness
PkWOX18	I-box	cCATATCCAAT	1708	10	1698	part of a light responsive element
PkWOX18	GATA-motif	GATAGGG	1287	7	1294	part of a light responsive element
PkWOX18	TC-rich repeats	ATTCTCTAAC	933	9	942	cis-acting element involved in defense and stress responsiveness
PkWOX18	MBS	CAACTG	455	6	449	MYB binding site involved in drought-inducibility
PkWOX18	GC-motif	CCCCCG	73	6	79	enhancer-like element involved in anoxic specific inducibility
PkWOX18	ABRE	CACGTG	239	6	245	cis-acting element involved in the abscisic acid responsiveness
PkWOX18	ABRE	ACGTG	240	5	245	cis-acting element involved in the abscisic acid responsiveness
PkWOX18	G-box	CACGTG	239	6	245	cis-acting regulatory element involved in light responsiveness
PkWOX18	circadian	CAAAGATATC	1061	9	1052	cis-acting regulatory element involved in circadian control
PkWOX18	LAMP-element	CTTTATCA	1540	8	1548	part of a light responsive element
PkWOX18	MRE	AACCTAA	958	7	965	MYB binding site involved in light responsiveness
PkWOX18	MRE	AACCTAA	1085	7	1092	MYB binding site involved in light responsiveness
PkWOX18	MRE	AACCTAA	1306	7	1299	MYB binding site involved in light responsiveness
PkWOX18	GCN4_motif	TGAGTCA	185	7	192	cis-regulatory element involved in endosperm expression
PkWOX18	ARE	AAACCA	293	6	299	cis-acting regulatory element essential for the anaerobic induction
PkWOX18	ARE	AAACCA	858	6	864	cis-acting regulatory element essential for the anaerobic induction
PkWOX18	ARE	AAACCA	1650	6	1644	cis-acting regulatory element essential for the anaerobic induction
PkWOX18	GT1-motif	GGTTAAT	106	7	113	light responsive element
PkWOX18	GT1-motif	GGTTAA	787	6	781	light responsive element
PkWOX18	Box 4	ATTAAT	94	6	100	part of a conserved DNA module involved in light responsiveness
PkWOX19	MBS	CAACTG	623	6	629	MYB binding site involved in drought-inducibility
PkWOX19	CGTCA-motif	CGTCA	560	5	555	cis-acting regulatory element involved in the MeJA-responsiveness
PkWOX19	ARE	AAACCA	93	6	99	cis-acting regulatory element essential for the anaerobic induction
PkWOX19	ARE	AAACCA	155	6	161	cis-acting regulatory element essential for the anaerobic induction
PkWOX19	ARE	AAACCA	177	6	183	cis-acting regulatory element essential for the anaerobic induction
PkWOX19	ARE	AAACCA	1541	6	1535	cis-acting regulatory element essential for the anaerobic induction
PkWOX19	CAT-box	GCCACT	289	6	283	cis-acting regulatory element related to meristem expression
PkWOX19	TGACG-motif	TGACG	560	5	565	cis-acting regulatory element involved in the MeJA-responsiveness
PkWOX19	G-box	CACGAC	868	6	862	cis-acting regulatory element involved in light responsiveness
PkWOX19	G-box	CACGAC	1027	6	1021	cis-acting regulatory element involved in light responsiveness
PkWOX19	AuxRR-core	GGTCCAT	1119	7	1112	cis-acting regulatory element involved in auxin responsiveness
PkWOX19	L-box	ATCCCACCTAC	1755	10	1765	part of a light responsive element
PkWOX19	GA-motif	ATAGATAA	674	8	682	part of a light responsive element
PkWOX19	I-box	AAGATAAGGCT	604	10	614	part of a light responsive element
PkWOX19	ATCT-motif	AATCTAATCC	1815	9	1824	part of a conserved DNA module involved in light responsiveness
PkWOX19	GT1-motif	GGTTAA	422	6	428	light responsive element
PkWOX19	GT1-motif	GGTTAA	1389	6	1395	light responsive element
PkWOX19	TCA-element	TCAGAAGAGG	1701	9	1710	cis-acting element involved in salicylic acid responsiveness
PkWOX19	TCT-motif	TCTTAC	1495	6	1501	part of a light responsive element
PkWOX19	TCT-motif	TCTTAC	1560	6	1566	part of a light responsive element
PkWOX19	TCCC-motif	TCTCCCT	25	7	32	part of a light responsive element
PkWOX20	P-box	CCTTTTG	835	7	842	gibberellin-responsive element
PkWOX20	MBS	CAACTG	1796	6	1790	MYB binding site involved in drought-inducibility
PkWOX20	TGACG-motif	TGACG	28	5	23	cis-acting regulatory element involved in the MeJA-responsiveness
PkWOX20	ARE	AAACCA	1913	6	1907	cis-acting regulatory element essential for the anaerobic induction
PkWOX20	G-box	CACGTC	812	6	818	cis-acting regulatory element involved in light responsiveness
PkWOX20	G-box	CACGTC	929	6	935	cis-acting regulatory element involved in light responsiveness
PkWOX20	GATA-motif	AAGATAAGATT	1950	10	1940	part of a light responsive element
PkWOX20	CGTCA-motif	CGTCA	28	5	33	cis-acting regulatory element involved in the MeJA-responsiveness
PkWOX20	GARE-motif	TCTGTTG	1579	7	1586	gibberellin-responsive element
PkWOX20	ABRE	ACGTG	812	5	807	cis-acting element involved in the abscisic acid responsiveness
PkWOX20	ABRE	ACGTG	929	5	924	cis-acting element involved in the abscisic acid responsiveness
PkWOX20	ABRE	CGCACGTGTC	1485	9	1494	cis-acting element involved in the abscisic acid responsiveness
PkWOX20	LTR	CCGAAA	1830	6	1824	cis-acting element involved in low-temperature responsiveness
PkWOX21	GT1-motif	GGTTAA	1873	6	1879	light responsive element
PkWOX21	Box 4	ATTAAT	116	6	122	part of a conserved DNA module involved in light responsiveness
PkWOX21	Box 4	ATTAAT	1904	6	1898	part of a conserved DNA module involved in light responsiveness
PkWOX21	chs-CMA1a	TTACTTAA	1627	8	1619	part of a light responsive element
PkWOX21	TGA-element	AACGAC	1714	6	1708	auxin-responsive element
PkWOX21	G-Box	CACGTG	1102	6	1096	cis-acting regulatory element involved in light responsiveness
PkWOX21	TCA-element	CCATCTTTTT	415	9	406	cis-acting element involved in salicylic acid responsiveness
PkWOX21	TCA-element	CCATCTTTTT	1794	9	1803	cis-acting element involved in salicylic acid responsiveness
PkWOX21	ARE	AAACCA	964	6	958	cis-acting regulatory element essential for the anaerobic induction
PkWOX21	ARE	AAACCA	1807	6	1813	cis-acting regulatory element essential for the anaerobic induction
PkWOX21	ARE	AAACCA	1865	6	1871	cis-acting regulatory element essential for the anaerobic induction
PkWOX21	ARE	AAACCA	1926	6	1920	cis-acting regulatory element essential for the anaerobic induction
PkWOX21	G-box	CACGTG	1102	6	1096	cis-acting regulatory element involved in light responsiveness
PkWOX21	ABRE	CACGTG	1102	6	1096	cis-acting element involved in the abscisic acid responsiveness
PkWOX21	ABRE	ACGTG	1103	5	1108	cis-acting element involved in the abscisic acid responsiveness
PkWOX21	AE-box	AGAAACAA	593	8	585	part of a module for light response
PkWOX21	AE-box	AGAAACAA	1068	8	1060	part of a module for light response
