# Supplementary material for: Genome-Wide Identification of WOX Genes in Korean Pine and Analysis of Expression Patterns and Properties of Transcription Factors
Source: Biology (Basel). 2025 Apr 12;14(4):411. doi: 10.3390/biology14040411 (PMC12024698; doi:10.3390/biology14040411)
Supplement: Supplementary file 1 [file biology-14-00411-s001.zip › Table S5.xlsx]

## Sheet: Sheet1
Geneid	EC	SE	NEC	NSE	LEC	LSE	embryo	seed	meristematic zone	elongation zone	root hair zone	vascular cambium	external bark	phloem	top two year long shoot	top one year long shoot	middle two year long shoot	middle one year long shoot	xylem	tender leaf	top mature leaf	top two year old leaf	top one year old leaf	middle mature leaf	middle three year old leaf	middle two year old leaf
PkWOX1	0.00±0.00 f	0.03±0.03 f	0.01±0.01 f	0.00±0.01 f	0.00±0.01 f	0.00±0.01 f	0.03±0.02 f	0.00±0.01 f	0.04±0.16 ef	0.33±0.17 def	0.82±0.04 cd	2.62±0.78 bc	0.24±0.18 def	0.64±0.07 de	1.00±0.43 b	3.77±0.14 a	2.34±0.06 ab	2.51±0.04 ab	2.09±0.05 ab	f	0.19±0.04 ef	0.40±0.04 def	0.33±0.05 def	0.03±0.01 f	0.15±0.00 ef	0.17±0.04 ef
PkWOX2	36.84±0.05 b	44.55±0.09 b	57.02±0.07 ab	53.31±0.09 ab	41.99±0.07 b	88.45±0.01 a	17.05±1.39 c	0.00±0.00 d	0.00±0.00 d	0.00±0.00 d	0.00±0.00 d	0.00±0.00 d	0.00±0.00 d	0.00±0.00 d	0.00±0.00 d	0.00±0.00 d	0.00±0.00 d	0.00±0.00 d	0.00±0.00 d	0.00±0.00 d	0.00±0.00 d	0.00±0.00 d	0.00±0.00 d	0.07±0.09 d	0.00±0.00 d	0.00±0.00 d
PkWOX3	75.54±0.03 a	5.51±0.09 d	52.47±0.04 b	18.13±0.09 c	84.57±0.03 a	47.81±0.09 b	4.58±0.85 e	0.00±0.00 f	0.00±0.00 f	0.00±0.00 f	0.00±0.00 f	0.00±0.00 f	0.00±0.00 f	0.00±0.00 f	0.00±0.00 f	0.00±0.00 f	0.00±0.00 f	0.00±0.00 f	0.00±0.00 f	0.00±0.00 f	0.00±0.00 f	0.00±0.00 f	0.00±0.00 f	0.04±0.05 f	0.00±0.00 f	0.00±0.00 f
PkWOX4	0.10±0.01 b	0.00±0.00 d	0.39±0.06 a	0.01±0.01 cd	0.04±0.02 c	0.00±0.00 d	0.00±0.00 d	0.00±0.00 d	0.00±0.00 d	0.01±0.02 cd	0.00±0.00 d	0.00±0.00 d	0.00±0.00 d	0.00±0.00 d	0.00±0.00 d	0.00±0.00 d	0.00±0.00 d	0.00±0.00 d	0.00±0.00 d	0.00±0.00 d	0.00±0.00 d	0.00±0.00d	0.00±0.00 d	0.00±0.00 d	0.00±0.00 d	0.00±0.00 d
PkWOX5	0.51±0.08 a	0.04±0.03 c	0.53±0.05 a	0.05±0.03 c	0.24±0.03 b	0.01±0.01 c	0.00±0.00 c	0.00±0.00 c	0.00±0.00 c	0.00±0.00 c	0.00±0.00 c	0.00±0.00 c	0.00±0.00 c	0.00±0.00 c	0.00±0.00 c	0.00±0.00 c	0.00±0.00 c	0.00±0.00 c	0.00±0.00 c	0.00±0.00 c	0.00±0.00c	0.00±0.00 c	0.00±0.00 c	0.00±0.00c	0.00±0.00 c	0.00±0.00 c
PkWOX6	0.19±0.07 a	0.00±0.00 b	0.19±0.02 a	0.00±0.00 b	0.00±0.00 b	0.00±0.00 b	0.00±0.00 b	0.00±0.00 b	0.00±0.00 b	0.00±0.00 b	0.00±0.00 b	0.00±0.00 b	0.00±0.00b	0.00±0.00 b	0.00±0.00 b	0.00±0.00 b	0.00±0.00 b	0.00±0.00 b	0.00±0.00 b	0.00±0.00 b	0.00±0.00 b	0.00±0.00 b	0.00±0.00 b	0.00±0.00 b	0.00±0.00 b	0.00±0.00 b
PkWOX7	0.10±0.05 b	0.00±0.00 d	0.17±0.03 a	0.01±0.01 d	0.04±0.03 cd	0.02±0.03 d	0.00±0.00 d	0.01±0.02 cd	0.01±0.00 d	0.00±0.00 d	0.00±0.00 d	0.01±0.02 d	0.00±0.00 d	0.00±0.00 d	0.00±0.00 d	0.00±0.00 d	0.00±0.00 d	0.00±0.00 d	0.06±0.04 c	0.00±0.00 d	0.00±0.00 d	0.00±0.00 d	0.00±0.00 d	0.00±0.00 d	0.00±0.00 d	0.00±0.00 d
PkWOX8	0.03±0.01 bc	0.00±0.00 d	0.17±0.04 a	0.05±0.04 b	0.01±0.01 cd	0.00±0.00 d	0.00±0.00 d	0.00±0.00 d	0.00±0.00 d	0.00±0.00 d	0.00±0.00 d	0.00±0.00 d	0.00±0.00 d	0.00±0.00 d	0.00±0.00 d	0.00±0.00 d	0.00±0.00 d	0.00±0.00 d	0.00±0.00 d	0.00±0.00 d	0.00±0.00 d	0.00±0.00 d	0.00±0.00 d	0.00±0.00 d	0.00±0.00 d	0.00±0.00 d
PkWOX9	0.00±0.00 c	0.00±0.00 c	0.14±0.01 a	0.00±0.00 c	0.00±0.00 c	0.00±0.00 c	0.00±0.00 c	0.00±0.00 c	0.00±0.00 c	0.00±0.00 c	0.02±0.02 b	0.00±0.00 c	0.00±0.00 c	0.00±0.00 c	0.00±0.00 c	0.00±0.00 c	0.00±0.00 c	0.00±0.00 c	0.00±0.00 c	0.00±0.00 c	0.00±0.00 c	0.00±0.00 c	0.00±0.00 c	0.00±0.00 c	0.00±0.00 c	0.00±0.00 c
PkWOX10	0.04±0.04 cd	0.02±0.03 b	0.15±0.06 b	0.36±0.09 a	0.03±0.00 cd	0.08±0.01 c	0.00±0.00 b	0.00±0.00 b	0.00±0.00 b	0.00±0.00 b	0.00±0.00 b	0.00±0.00 b	0.00±0.00 b	0.00±0.00 b	0.00±0.00 b	0.00±0.00 b	0.00±0.00 b	0.00±0.00 b	0.02±0.03 b	0.00±0.00 b	0.00±0.00 b	0.00±0.00 b	0.00±0.00 b	0.00±0.00 b	0.00±0.00 b	0.00±0.00 b
PkWOX11	0.14±0.07 b	0.01±0.02 d	0.85±0.03 a	0.07±0.07 c	0.11±0.01 b	0.00±0.00 d	0.00±0.00 d	0.00±0.00 d	0.00±0.00 d	0.00±0.00 d	0.00±0.00 d	0.00±0.00 d	0.00±0.00 d	0.00±0.00 d	0.00±0.00 d	0.00±0.00 d	0.00±0.00 d	0.00±0.00 d	0.00±0.00 d	0.00±0.00 d	0.00±0.00 d	0.00±0.00 d	0.00±0.00 d	0.00±0.00 d	0.00±0.00 d	0.00±0.00 d
PkWOX12	0.10±0.07 b	0.02±0.02 c	1.80±0.06 a	0.08±0.04 b	0.11±0.04 b	0.00±0.00 c	0.00±0.00 c	0.00±0.00 c	0.00±0.00 c	0.00±0.00 c	0.00±0.00 c	0.00±0.00 c	0.00±0.00 c	0.00±0.00 c	0.00±0.00 c	0.00±0.00 c	0.00±0.00 c	0.00±0.00 c	0.00±0.00 c	0.00±0.00 c	0.00±0.00 c	0.00±0.00 c	0.00±0.00 c	0.00±0.00 c	0.00±0.00 c	0.00±0.00 c
PkWOX13	0.35±0.11 b	0.00±0.00 d	2.81±0.12 a	0.13±0.09 c	0.30±0.03 b	0.03±0.04 d	0.00±0.00 d	0.00±0.00 d	0.00±0.00 d	0.00±0.00 d	0.00±0.00 d	0.00±0.00 d	0.00±0.00 d	0.00±0.00 d	0.00±0.00 d	0.00±0.00 d	0.00±0.00 d	0.00±0.00 d	0.00±0.00 d	0.00±0.00 d	0.00±0.00 d	0.00±0.00 d	0.00±0.00 d	0.00±0.00 d	0.00±0.00 d	0.00±0.00 d
PkWOX14	0.15±0.01 c	0.00±0.00 d	3.16±0.08 a	0.15±0.10 c	0.23±0.02 b	0.00±0.00 d	0.00±0.00d	0.00±0.00 d	0.00±0.00 d	0.00±0.00 d	0.00±0.00 d	0.00±0.00 d	0.00±0.00 d	0.00±0.00 d	0.00±0.00 d	0.00±0.00 d	0.00±0.00 d	0.00±0.00 d	0.00±0.00 d	0.00±0.00 d	0.00±0.00 d	0.00±0.00 d	0.00±0.00 d	0.00±0.00 d	0.00±0.00 d	0.00±0.00 d
PkWOX15	0.06±0.05 c	0.00±0.00 d	0.56±0.03 a	0.03±0.02 d	0.09±0.02 b	0.00±0.00 d	0.00±0.00 d	0.00±0.00 d	0.00±0.00 d	0.00±0.00 d	0.00±0.00 d	0.00±0.00 d	0.00±0.00 d	0.00±0.00 d	0.00±0.00 d	0.00±0.00 d	0.00±0.00 d	0.00±0.00 d	0.00±0.00 d	0.00±0.00 d	0.00±0.00 d	0.00±0.00 d	0.00±0.00 d	0.00±0.00 d	0.00±0.00 d	0.00±0.00 d
PkWOX16	8.20±0.04 fg	10.54±0.06 ef	8.88±0.04 fg	11.29±0.05 ef	7.90±0.04 fg	10.04±0.03 ef	8.85±0.07 fg	7.85±0.30 gh	4.27±0.08 hi	3.49±0.12 i	4.57±0.64 fg	19.64±0.07 cd	17.91±0.12 bc	24.09±0.19 abc	15.61±0.07 cd	18.78±0.18 abc	29.33±0.03 a	30.62±0.06 a	13.16±0.01 de	9.38±0.03 ef	30.14±0.03 a	28.89±0.02 ab	17.47±0.03 cd	21.92±0.01 abc	21.21±0.04 abc	27.40±0.03 ab
PkWOX17	0.02±0.01 bc	0.03±0.02 b	0.01±0.01 c	0.01±0.01 c	0.01±0.01 c	0.00±0.00 c	0.08±0.03 a	0.05±0.03 ab	0.00±0.00 c	0.00±0.00 c	0.00±0.00 c	0.00±0.00c	0.00±0.00c	0.00±0.00 c	0.00±0.00 c	0.00±0.00 c	0.00±0.00 c	0.00±0.00 c	0.00±0.00 c	0.00±0.00 c	0.00±0.00 c	0.00±0.00 c	0.00±0.00 c	0.00±0.00 c	0.00±0.00 c	0.00±0.00 c
PkWOX18	0.00±0.00 c	0.78±0.30 b	0.00±0.00 c	0.15±0.03 c	0.00±0.00 c	0.04±0.03 c	5.87±0.93 a	0.00±0.03 c	0.02±0.00 c	0.01±0.02 c	0.00±0.00 c	0.00±0.00c	0.00±0.00 c	0.00±0.00 c	0.00±0.00 c	0.00±0.00 c	0.00±0.00 c	0.00±0.00 c	0.00±0.00 c	0.00±0.00 c	0.00±0.00 c	0.00±0.00 c	0.00±0.00 c	0.01±0.01 c	0.00±0.00 c	0.00±0.00 c
PkWOX19	3.47±0.06 abcd	2.14±0.17 hi	3.91±0.06 a	3.45±0.01abcd	3.18±0.01 abcdef	3.45±0.03 abcd	3.51±0.04 ab	3.56±0.05 abc	3.43±0.22 defgh	1.81±0.02 i	1.85±0.07 i	2.60±0.13 efghi	1.69±0.15 i	2.64±0.06 bcdefgh	2.62±0.09 abcdefgh	3.30±0.03 abcdef	2.89±0.11 abcdefg	3.09±0.08 abcdefg	2.47±0.04 efghi	1.01±0.16 j	2.67±0.01 bcdefgh	3.00±0.05 abcdefg	2.72±0.13 bcdefgh	2.25±0.11 ghi	2.40±0.03 fghi	3.32±0.05 abcde
PkWOX20	2.03±0.12 defgh	2.37±0.13 def	3.70±0.09 abc	3.62±0.06 abc	2.74±0.10 bcd	4.13±0.06 a	1.71±0.15 defgh	2.63±0.20 defg	1.77±0.22 ghij	1.15±0.10 ijk	1.24±0.13 hijk	1.33±0.07 hijk	0.91±0.13 jk	1.02±0.07 jk	1.14±0.19 hijk	1.84±0.06 efghi	1.29±0.27 fghij	2.25±0.01 defgh	0.83±0.17 k	1.35±0.15 hijk	2.44±0.01 de	1.28±0.07 hijk	1.70±0.15 efghi	3.90±0.08 ab	2.55±0.05 cde	2.91±0.01 abcde
PkWOX21	0.00±0.00 b	0.02±0.03 b	0.01±0.02b	0.00±0.00 b	0.00±0.00 b	0.00±0.00 b	0.21±0.11 a	0.00±0.00 b	0.00±0.00 b	0.00±0.00 b	0.00±0.00 b	0.00±0.00 b	0.00±0.00 b	0.00±0.00 b	0.00±0.03b	0.06±0.05 b	0.00±0.03 b	0.04±0.05 b	0.00±0.00 b	0.00±0.00 b	0.00±0.00 b	0.00±0.00 b	0.00±0.00 b	0.00±0.00 b	0.00±0.00 b	0.06±0.08b
