# Supplementary material for: Genome-Wide Identification of WOX Genes in Korean Pine and Analysis of Expression Patterns and Properties of Transcription Factors
Source: Biology (Basel). 2025 Apr 12;14(4):411. doi: 10.3390/biology14040411 (PMC12024698; doi:10.3390/biology14040411)
Supplement: Supplementary file 1 [file biology-14-00411-s001.zip › Table S6.xlsx]

## Sheet: Sheet1
	CK	4g 3h	12g 3h	4g 6h	12g 6h	4g 12h	12g 12h	4g 24h	12g 24h
PkWOX1	0.01±0.01 a	0.01±0.01 a	0.02±0.02 a	0.02±0.03 a	0.03±0.03 a	0.03±0.02 a	0.02±0.02 a	0.02±0.02 a	0.03±0.02 a
PkWOX2	68.31±0.09 c	89.87±0.04 b	85.28±0.10 b	100.14±0.04 b	101.27±0.06 b	95.37±0.09 b	126.76±0.02 a	124.58±0.02 a	98.80±0.21 b
PkWOX3	52.66±0.11 bcd	48.72±0.02 d	59.56±0.02 abcd	74.44±0.15 a	66.58±0.18 ab	49.48±0.06 cd	62.44±0.08 abc	49.97±0.01 cd	54.14±0.11 bcd
PkWOX4	0.06±0.04 a	0.01±0.02 a	0.16±0.11 a	0.04±0.04 a	0.10±0.04 a	0.09±0.06 a	0.02±0.03 a	0.08±0.08 a	0.10±0.11 a
PkWOX5	0.13±0.04 a	0.10±0.03 a	0.13±0.11 a	0.05±0.05 a	0.12±0.09 a	0.02±0.02 a	0.05±0.02 a	0.06±0.02 a	0.08±0.07 a
PkWOX6	0.04±0.03 ab	0.00±0.00 b	0.04±0.03 ab	0.02±0.03 ab	0.00±0.00 b	0.07±0.03 a	0.00±0.00 b	0.04±0.03 ab	0.01±0.02 b
PkWOX7	0.07±0.02 a	0.00±0.00 b	0.00±0.00 b	0.03±0.02 ab	0.01±0.02 ab	0.01±0.02 ab	0.01±0.02 ab	0.05±0.05 ab	0.03±0.04 ab
PkWOX8	0.02±0.02 a	0.04±0.00 a	0.02±0.03 a	0.04±0.05 a	0.01±0.02 a	0.06±0.04 a	0.01±0.02 a	0.00±0.00 a	0.07±0.09 a
PkWOX9	0.01±0.02 a	0.00±0.00 a	0.00±0.00 a	0.00±0.00 a	0.03±0.02 a	0.01±0.02 a	0.01±0.02 a	0.01±0.02 a	0.03±0.02 a
PkWOX10	0.07±0.02 a	0.08±0.08 a	0.00±0.00 a	0.05±0.04 a	0.05±0.04 a	0.02±0.02 a	0.10±0.00 a	0.10±0.07 a	0.05±0.04 a
PkWOX11	0.32±0.11 bc	0.07±0.06 c	0.46±0.02 b	0.35±0.03 b	0.25±0.03 bc	0.33±0.08 b	0.44±0.05 b	0.58±0.15 b	0.92±0.19 a
PkWOX12	0.16±0.07 ab	0.05±0.04 b	0.11±0.08 ab	0.06±0.06 b	0.06±0.02 b	0.09±0.09 ab	0.08±0.02 b	0.22±0.05 ab	0.28±0.12 a
PkWOX13	0.24±0.07 a	0.20±0.09 a	0.40±0.15 a	0.21±0.06 a	0.21±0.04 a	0.31±0.20 a	0.40±0.05 a	0.42±0.16 a	0.41±0.25 a
PkWOX14	0.23±0.11 a	0.44±0.03 a	0.88±0.25 a	0.37±0.05 a	0.42±0.18 a	0.49±0.25 a	0.31±0.06 a	0.70±0.06 a	0.80±0.29 a
PkWOX15	0.06±0.04 a	0.07±0.02 a	0.10±0.03 a	0.11±0.08 a	0.08±0.05 a	0.17±0.14 a	0.09±0.09 a	0.04±0.05 a	0.08±0.10 a
PkWOX16	12.75±0.05 c	11.73±0.08 c	12.15±0.03 c	15.40±0.08 ab	15.32±0.09 ab	13.11±0.06 c	16.44±0.03 a	13.02±0.04 c	13.42±0.07 bc
PkWOX17	0.01±0.01 a	0.00±0.00 a	0.00±0.00 a	0.01±0.01 a	0.00±0.00 a	0.00±0.00 a	0.00±0.00 a	0.01±0.01 a	0.00±0.00 a
PkWOX18	0.00±0.00 a	0.00±0.00 a	0.00±0.00 a	0.00±0.00 a	0.01±0.01 a	0.00±0.00 a	0.00±0.00 a	0.01±0.01 a	0.01±0.01 a
PkWOX19	3.91±0.07 d	4.84±0.02 abcd	4.70±0.14 bcd	6.03±0.14 a	5.44±0.01 abc	4.99±0.07 abc	5.72±0.08 ab	4.38±0.02 cd	5.23±0.09 abc
PkWOX20	6.26±0.06 bc	6.16±0.02 bc	5.42±0.12 c	6.56±0.05 ab	6.98±0.02 ab	6.55±0.03 ab	7.29±0.09 ab	7.80±0.04 a	6.54±0.12 abc
PkWOX21	0.00±0.00 a	0.00±0.00 a	0.04±0.05 a	0.02±0.03 a	0.00±0.00 a	0.02±0.03 a	0.00±0.00 a	0.00±0.00 a	0.02±0.03 a
