# Supplementary material for: Genome-Wide Identification of WOX Genes in Korean Pine and Analysis of Expression Patterns and Properties of Transcription Factors
Source: Biology (Basel). 2025 Apr 12;14(4):411. doi: 10.3390/biology14040411 (PMC12024698; doi:10.3390/biology14040411)
Supplement: Supplementary file 1 [file biology-14-00411-s001.zip › Table S7.xlsx]

## Sheet: Sheet1
	CK	+ABA 1w	+ABA 2w	-ABA 1w	-ABA 2w
PkWOX2	168.09±35.25 c	243.94±8.56 b	311.98±18.71 a	183.2±2.67 bc	210.53±6.22 bc
PkWOX3	153.77±5.19 a	128.96±6.58 b	142.93±6.56 ab	142.29±3.53 ab	135.61±1.38 b
PkWOX16	18.58±0.21 c	26.4±0.89 a	21.93±1.8 b	22.36±0.67 b	22.65±0.86 b
